# Supplementary material for: An Orthotopic Model of Uveal Melanoma in Zebrafish Embryo: A Novel Platform for Drug Evaluation
Source: Biomedicines. 2021 Dec 10;9(12):1873. doi: 10.3390/biomedicines9121873 (PMC8698893; doi:10.3390/biomedicines9121873)
Supplement: Supplementary file 1 [file biomedicines-09-01873-s001.zip]

Archive with 1 entries (1 files):
- biomedicines-1405424-supplementary.pdf
